# Supplementary material for: Carvacrol Selective Pressure Allows the Occurrence of Genetic Resistant Variants of Listeria monocytogenes EGD-e
Source: Foods. 2022 Oct 20;11(20):3282. doi: 10.3390/foods11203282 (PMC9602272; doi:10.3390/foods11203282)
Supplement: Supplementary file 1 [file foods-11-03282-s001.zip]

Archive with 1 entries (1 files):
- foods-1919535-supplementary.pdf
